# Supplementary material for: Development and Inter-Laboratory Validation of Diagnostics Panel for Detection of Biothreat Bacteria Based on MOL-PCR Assay
Source: Microorganisms. 2020 Dec 24;9(1):38. doi: 10.3390/microorganisms9010038 (PMC7823616; doi:10.3390/microorganisms9010038)
Supplement: Supplementary file 1 [file microorganisms-09-00038-s001.zip]

Archive with 4 entries (4 files):
- Microorganisms_Supplementary_Material_Jelinkova_et.al._MOL-PCR.docx
- Supplementary_Figure_1.jpg
- Supplementary_Figure_2.jpg
- Supplementary_Figure_3.jpg
